# Supplementary material for: Esculetin Combats Multidrug-Resistant Salmonella Infection and Ameliorates Intestinal Dysfunction via the Nrf2 Pathway
Source: Antioxidants (Basel). 2024 Sep 26;13(10):1170. doi: 10.3390/antiox13101170 (PMC11504508; doi:10.3390/antiox13101170)
Supplement: Supplementary file 1 [file antioxidants-13-01170-s001.zip]

Archive with 1 entries (1 files):
- antioxidants-3115498-supplementary.pdf
